# Supplementary material for: Aurantii Fructus extract alleviates DSS-induced colitis in mice via regulating NF-κB and Nrf2/HO-1 signaling pathways and modulating intestinal microbiota
Source: Front Nutr. 2025 Oct 16;12:1661040. doi: 10.3389/fnut.2025.1661040 (PMC12571614; doi:10.3389/fnut.2025.1661040)
Supplement: Supplementary file 2 [file Data_Sheet_2.zip]

Archive with 16 entries (10 files):
- wb original images of Nrf2/Nrf2/
- wb original images of Nrf2/Nrf2/1/
- wb original images of Nrf2/Nrf2/1/Nrf2(1).Tif
- wb original images of Nrf2/Nrf2/1/a┬-actin(1).Tif
- wb original images of Nrf2/Nrf2/2/
- wb original images of Nrf2/Nrf2/2/Nrf2(2).Tif
- wb original images of Nrf2/Nrf2/2/a┬-actin(2).Tif
- wb original images of Nrf2/Nrf2/3/
- wb original images of Nrf2/Nrf2/3/Nrf2(3).Tif
- wb original images of Nrf2/Nrf2/3/a┬-actin(3).Tif
- wb original images of Nrf2/Nrf2/4/
- wb original images of Nrf2/Nrf2/4/Nrf2(4).Tif
- wb original images of Nrf2/Nrf2/4/a┬-actin(4).Tif
- wb original images of Nrf2/Nrf2/5/
- wb original images of Nrf2/Nrf2/5/Nrf2(5).Tif
- wb original images of Nrf2/Nrf2/5/a┬-actin(5).Tif
