# Supplementary material for: Aurantii Fructus extract alleviates DSS-induced colitis in mice via regulating NF-κB and Nrf2/HO-1 signaling pathways and modulating intestinal microbiota
Source: Front Nutr. 2025 Oct 16;12:1661040. doi: 10.3389/fnut.2025.1661040 (PMC12571614; doi:10.3389/fnut.2025.1661040)
Supplement: Supplementary file 3 [file Data_Sheet_3.zip]

Archive with 10 entries (6 files):
- wb original images of HO-1/HO-1/
- wb original images of HO-1/HO-1/1/
- wb original images of HO-1/HO-1/1/HO-1(1).Tif
- wb original images of HO-1/HO-1/1/a┬-actin(1).Tif
- wb original images of HO-1/HO-1/2/
- wb original images of HO-1/HO-1/2/HO-1(2).Tif
- wb original images of HO-1/HO-1/2/a┬-actin(2).Tif
- wb original images of HO-1/HO-1/3/
- wb original images of HO-1/HO-1/3/HO-1(3).Tif
- wb original images of HO-1/HO-1/3/a┬-actin(3).Tif
